# Supplementary material for: A Psychometric Evaluation of the Hypoglycemia Problem-Solving Scale (HPSS) in Turkish Older Adults with Diabetes
Source: Healthcare (Basel). 2025 Apr 25;13(9):997. doi: 10.3390/healthcare13090997 (PMC12071617; doi:10.3390/healthcare13090997)
Supplement: Supplementary file 1 [file healthcare-13-00997-s001.zip]

Archive with 1 entries (1 files):
- healthcare-3559939-supplementary.pdf
